# Supplementary material for: A Computer-Assisted System for Early Mortality Risk Prediction in Patients with Traumatic Brain Injury Using Artificial Intelligence Algorithms in Emergency Room Triage
Source: Brain Sci. 2022 May 7;12(5):612. doi: 10.3390/brainsci12050612 (PMC9138998; doi:10.3390/brainsci12050612)
Supplement: Supplementary file 1 [file brainsci-12-00612-s001.zip]

Archive with 1 entries (1 files):
- brainsci-1721001-supplementary.pdf
